# Supplementary material for: The Intersection of Non-Coding RNAs Contributes to Forest Trees’ Response to Abiotic Stress
Source: Int J Mol Sci. 2022 Jun 7;23(12):6365. doi: 10.3390/ijms23126365 (PMC9223653; doi:10.3390/ijms23126365)
Supplement: Supplementary file 1 [file ijms-23-06365-s001.zip]

Archive with 1 entries (1 files):
- ijms-1681980-supplementary.xlsx
