# Supplementary material for: The Intersection of Non-Coding RNAs Contributes to Forest Trees’ Response to Abiotic Stress
Source: Int J Mol Sci. 2022 Jun 7;23(12):6365. doi: 10.3390/ijms23126365 (PMC9223653; doi:10.3390/ijms23126365)
Supplement: Supplementary file 1 [file ijms-23-06365-s001.zip › ijms-1681980-supplementary.xlsx]

## Sheet: Sheet1
Supplementry Table 1 Overview of abiotic stress responsive miRNAs verified by degradome sequencing in forest trees.
Supplementry Table 1.1 Overview of drought stress responsive miRNAs verified by degradome sequencing in Populus trichocarpa.
Supplementry Table 1.2 Overview of drought stress responsive miRNAs verified by degradome sequencing in Paulownia tomentosa.
Supplementry Table 1.3 Overview of drought stress responsive miRNAs verified by degradome sequencing in Paulownia australis.
Supplementry Table 1.4 Overview of drought stress responsive phasiRNAs and miRNAs verified by degradome sequencing in Populus trichocarpa.
Supplementry Table 1.5 Overview of drought stress responsive miRNAs verified by degradome sequencing in Populus euphratica.
Supplementry Table 1.6 Overview of cold stress responsive miRNAs verified by degradome sequencing in Populus tomentosa.
Supplementry Table 1.7 Overview of salt stress responsive miRNAs verified by degradome sequencing in Populus euphratica (short-term salt treatment).
Supplementry Table 1.8 Overview of salt stress responsive miRNAs verified by degradome sequencing in Populus euphratica (long-term salt treatment).
Supplementry Table 1.9 Overview of phosphate starvation responsive miRNAs verified by degradome sequencing in Populus tomentosa.
Supplementry Table 1.10 Overview of phosphate deficiency responsive miRNAs verified by degradome sequencing in Betula luminifera (in roots).
Supplementry Table 1.11 Overview of phosphate deficiency responsive miRNAs verified by degradome sequencing in Betula luminifera (in shoots).
Supplementry Table 1.12 Overview of nitrogen deficiency responsive miRNAs verified by degradome sequencing in Populus tomentosa.

## Sheet: Supplementry Table 1.1
Supplementry Table 1.1 Overview of drought stress responsive miRNAs verified by degradome sequencing in Populus trichocarpa.
MiRNA	Target	Cleavage site	Target annotation	Plant species	References
miR1444a	POPTR_0014s10790.1	2569	Preprotein translocase secA	Populus trichocarpa	[17]
	POPTR_0014s11380.1	2368	Pentatricopeptide (PPR)
miR1446a-e	POPTR_0014s06190.1/2	677	Unfertilized embryo sac 10
	POPTR_0001s34380.1/2	295	16S rRNA processing
	POPTR_0011s13770.2	55	Polyubiquitin 10 (UBQ10)
miR156k	POPTR_0013s06910.1	799	Glucose-6-phosphate/phosphate
miR159a-c	POPTR_0011s11490.1	428	Methionine sulfoxide reductase B 1
miR159e	POPTR_0006s16050.1	1014	Catalytic
miR159f	POPTR_0002s05060.1	372	Protein kinase
miR164f	POPTR_0007s12070.1	623	PS II oxygen-evolving complex 1
	POPTR_0005s13860.1	623	PS II oxygen-evolving complex 1
miR166a-q	POPTR_0009s01990.1/2	574	Transcription factor
	POPTR_0004s22090.1	563	Transcription factor
miR167a-e	POPTR_0012s09730.1	946	Arabidopsis homolog of nucleolar protein (NOP56)
miR167f/g	POPTR_0013s01580.1	285	Function unknown
miR169z	POPTR_0018s11310.1	2204	Eukaryotic translation initiation factor 4F
miR171l-n	POPTR_0003s06200.1	1615	Function unknown
miR172a-c/f	POPTR_0014s06330.1	799	Glycoprotease M22 family
miR172d/e	POPTR_0016s02570.1	103/172	Function unknown
	POPTR_0001s44680.1	186	Apolipoprotein D-related
miR172g/h	POPTR_0001s44680.1	186	Apolipoprotein D-related
miR172i	POPTR_0015s13920.1	446	Chlororespiration reduction 1
miR390a-d	POPTR_0017s07350.1	2472	lipoxygenase 2 (LOX2)
	POPTR_0001s05330.1	2622	lipoxygenase 2 (LOX2)
	POPTR_0005s11640.1	9458	FAT domain-containing protein
	POPTR_0328s00200.1	2622	lipoxygenase 2 (LOX2)
miR396a/b	POPTR_0004s18020.1/2	547	MYB4
miR396f	POPTR_0004s18020.1/2	547	MYB4
miR397c	POPTR_0002s01740.1	135	plastocyanin 1 (PETE1)
	POPTR_0009s05960.1	1660	Hydrolase
miR398a	POPTR_0010s06990.1/2	1428	DC1 domain-containing
miR403a-c	POPTR_0016s03150.1	637	Cytochrome p450
	POPTR_0016s03160.1	634	Cytochrome p450
miR473a	POPTR_0602s00210.1	850	vein patterning 1 (VEP1)
miR475d	POPTR_0003s20310.1/3	1898	Zinc finger (CCCH-type) family protein
miR476a	POPTR_0001s21140.1	145	Post-illumination chlorophyll/Fluorescence increase protein
miR482.1	POPTR_0017s06100.1	1247	UDP-glucosyl transferase
	POPTR_0009s13280.1	1036	Translation initiation factor
	POPTR_0010s13860.1	152	ATP-dependent Clp protease/Adaptor protein
	POPTR_0017s06080.1	914	UDP-glucosyl transferase
	POPTR_0322s00200.1	1247	UDP-glucosyl transferase
	POPTR_0017s06120.1	1010	UDP-glucosyl transferase
	POPTR_0001s27260.1	1033	Carotenoid cleavage dioxygenase 1
	POPTR_0009s06530.1	1051	Carotenoid cleavage dioxygenase 1
	POPTR_0007s00550.1	337	NADP-dependent
miR530b	POPTR_0002s24070.1	424	Photosystem I subunit L

## Sheet: Supplementry Table 1.2
Supplementry Table 1.2 Overview of drought stress responsive miRNAs verified by degradome sequencing in Paulownia tomentosa.
miRNA	Target	Cleavage site	Nr-annotation	Plant species	References
miR157	CL401.Contig8_All	895	PREDICTED: squamosa promoter-binding-like protein 12-like [Vitis vinifera]	Paulownia tomentosa	[23]
		896
	CL10153.Contig2_All	191	squamosa promoter binding protein-homologue 5 [Antirrhinum majus]
	CL401.Contig7_All	848	unnamed protein product [Vitis vinifera]
		849
miR159	CL13082.Contig3_All	137	GAMYB-like2 [Solanum lycopersicum] >gi|121281634|gb|ABM53274.1| GAMYB-like2 [Solanum lycopersicum]
	Unigene30973_All	459	BES1/BZR1-like protein [Solanum nigrum]
	CL5163.Contig1_All	324	small basic intrinsic protein 1-2 [Olea europaea]
	CL7692.Contig1_All	214	hypothetical protein PRUPE_ppa003628mg [Prunus persica]
		213
	CL5163.Contig2_All	314	small basic intrinsic protein 1-2 [Olea europaea]
	CL13082.Contig2_All	1281	GAMYB-like2 [Solanum lycopersicum] >gi|121281634|gb|ABM53274.1| GAMYB-like2 [Solanum lycopersicum]
miR166a/b	CL311.Contig13_All	1855	unnamed protein product [Vitis vinifera]
		1857
	CL12935.Contig2_All	987	PREDICTED: homeobox-leucine zipper protein ATHB-14-like [Glycine max]
	CL311.Contig18_All	1020	PREDICTED: homeobox-leucine zipper protein ATHB-15-like [Solanum lycopersicum]
	CL311.Contig8_All	1855	unnamed protein product [Vitis vinifera]
		1857
	CL7666.Contig3_All	65	PREDICTED: uncharacterized protein LOC101313198 [Fragaria vesca subsp. vesca]
	CL311.Contig12_All	730	unnamed protein product [Vitis vinifera]
		732
miR167a/b	CL4202.Contig2_All	1581	PREDICTED: uncharacterized protein LOC101257134 [Solanum lycopersicum]
	CL1521.Contig3_All	613	PREDICTED: vacuolar protein sorting-associated protein 26A-like [Solanum lycopersicum]
	CL1785.Contig11_All	3616	PREDICTED: auxin response factor 6-like [Vitis vinifera]
		3615
miR168	CL1101.Contig2_All	481	AGO1A [Solanum lycopersicum] >gi|409893066|gb|AFV46190.1| argonaute1-1, partial [Solanum lycopersicum]
miR169c	CL12702.Contig2_All	1651	PREDICTED: lysosomal beta glucosidase-like [Solanum lycopersicum]
	CL12702.Contig1_All	1299	PREDICTED: lysosomal beta glucosidase-like isoform 1 [Solanum lycopersicum] >gi|460391529|ref|XP_004241373.1| PREDICTED: lysosomal beta glucosidase-like isoform 2 [Solanum lycopersicum]
miR2118	Unigene2271_All	376	PREDICTED: putative arsenical pump-driving ATPase-like [Vitis vinifera]
	Unigene21070_All	373	arsenical pump-driving atpase, putative [Ricinus communis] >gi|223529492|gb|EEF31448.1| arsenical pump-driving atpase, putative [Ricinus communis]
	Unigene13867_All	35	PREDICTED: putative disease resistance protein At1g63350-like [Fragaria vesca subsp. vesca]
miR396a	CL6480.Contig4_All	661	cysteine protease Cp6 [Actinidia deliciosa]
	CL6186.Contig2_All	1330	ceramidase, putative [Ricinus communis] >gi|223540288|gb|EEF41859.1| ceramidase, putative [Ricinus communis]
	Unigene49923_All	1304	ceramidase, putative [Ricinus communis] >gi|223540288|gb|EEF41859.1| ceramidase, putative [Ricinus communis]
	CL6186.Contig3_All	1304	ceramidase, putative [Ricinus communis] >gi|223540288|gb|EEF41859.1| ceramidase, putative [Ricinus communis]
	CL6186.Contig1_All	1370	ceramidase, putative [Ricinus communis] >gi|223540288|gb|EEF41859.1| ceramidase, putative [Ricinus communis]
	Unigene30793_All	721	PREDICTED: monoglyceride lipase-like [Solanum lycopersicum]
	CL6144.Contig2_All	602	PREDICTED: programmed cell death protein 4 [Vitis vinifera]
	Unigene17785_All	78	PREDICTED: mitochondrial import receptor subunit TOM6 homolog [Cucumis sativus] >gi|449455208|ref|XP_004145345.1| PREDICTED: mitochondrial import receptor subunit TOM6 homolog [Cucumis sativus] >gi|449474805|ref|XP_004154290.1| PREDICTED: mitochondrial import receptor subunit TOM6 homolog [Cucumis sativus] >gi|449474809|ref|XP_004154291.1| PREDICTED: mitochondrial import receptor subunit TOM6 hom…
	CL6144.Contig1_All	732	unnamed protein product [Vitis vinifera]
	Unigene49922_All	1330	ceramidase, putative [Ricinus communis] >gi|223540288|gb|EEF41859.1| ceramidase, putative [Ricinus communis]
	Unigene24507_All	1576	ceramidase, putative [Ricinus communis] >gi|223540288|gb|EEF41859.1| ceramidase, putative [Ricinus communis]
miR403	CL10301.Contig1_All	2050	AGO2A [Solanum lycopersicum]
	CL10301.Contig2_All	784	AGO2A [Solanum lycopersicum]
miR408a	CL10704.Contig1_All	518	--
	CL10704.Contig2_All	489	--
miR5021a/b/c/d/e/f/g/h/i/j/k/l	CL3144.Contig1_All	1163	unnamed protein product [Vitis vinifera]
	CL1356.Contig2_All	238	hypothetical protein PRUPE_ppa003790mg [Prunus persica]
	Unigene11447_All	71	PREDICTED: 3-dehydroquinate synthase-like [Glycine max]
		68
	Unigene30666_All	514	--
	CL1356.Contig4_All	238	hypothetical protein PRUPE_ppa003790mg [Prunus persica]
	CL1356.Contig3_All	238	hypothetical protein PRUPE_ppa003790mg [Prunus persica]
	CL8655.Contig4_All	88	PREDICTED: uncharacterized protein LOC100243985 [Vitis vinifera]
	CL3144.Contig3_All	1016	unnamed protein product [Vitis vinifera]
	CL10636.Contig2_All	1878	PREDICTED: 3-ketoacyl-CoA synthase 11-like [Solanum lycopersicum]

## Sheet: Supplementry Table 1.3
Supplementry Table 1.3 Overview of drought stress responsive miRNAs verified by degradome sequencing in Paulownia australis.
miRNA	Target	Cleavage site	Nr-annotation	Nt-annotation	Swissprot-annotation	Plant species	References
miR156a/b/c	CL7677.Contig5_All	759	PREDICTED: squamosa promoter-binding-like protein 12-like [Vitis vinifera]	Torenia fournieri TfSPL6 mRNA for SBP-box protein, complete cds, cultivar: Crown Violet	Squamosa promoter-binding-like protein 12 OS=Oryza sativa subsp. japonica GN=SPL12 PE=2 SV=1	Paulownia australis	[58]
		760
	CL5229.Contig1_All	988	PREDICTED: squamosa promoter-binding-like protein 16 [Vitis vinifera] >gi|147820985|emb|CAN63524.1| hypothetical protein VITISV_001644 [Vitis vinifera]	PREDICTED: Solanum lycopersicum squamosa promoter-binding-like protein 16-like, transcript variant 2 (LOC101251286), mRNA	Squamosa promoter-binding-like protein 16 OS=Oryza sativa subsp. japonica GN=SPL16 PE=2 SV=1
	CL10367.Contig1_All	808	PREDICTED: squamosa promoter-binding-like protein 4 [Vitis vinifera] >gi|302143318|emb|CBI21879.3| unnamed protein product [Vitis vinifera]	PREDICTED: Vitis vinifera squamosa promoter-binding-like protein 4 (LOC100245363), mRNA	Squamosa promoter-binding-like protein 4 OS=Arabidopsis thaliana GN=SPL4 PE=1 SV=1
miR156d	CL7677.Contig5_All	759	PREDICTED: squamosa promoter-binding-like protein 12-like [Vitis vinifera]	Torenia fournieri TfSPL6 mRNA for SBP-box protein, complete cds, cultivar: Crown Violet	Squamosa promoter-binding-like protein 12 OS=Oryza sativa subsp. japonica GN=SPL12 PE=2 SV=1
		760
	CL5229.Contig1_All	988	PREDICTED: squamosa promoter-binding-like protein 16 [Vitis vinifera] >gi|147820985|emb|CAN63524.1| hypothetical protein VITISV_001644 [Vitis vinifera]	PREDICTED: Solanum lycopersicum squamosa promoter-binding-like protein 16-like, transcript variant 2 (LOC101251286), mRNA	Squamosa promoter-binding-like protein 16 OS=Oryza sativa subsp. japonica GN=SPL16 PE=2 SV=1
		989
	CL10367.Contig1_All	808	PREDICTED: squamosa promoter-binding-like protein 4 [Vitis vinifera] >gi|302143318|emb|CBI21879.3| unnamed protein product [Vitis vinifera]	PREDICTED: Vitis vinifera squamosa promoter-binding-like protein 4 (LOC100245363), mRNA	Squamosa promoter-binding-like protein 4 OS=Arabidopsis thaliana GN=SPL4 PE=1 SV=1
miR157	CL7677.Contig5_All	759	PREDICTED: squamosa promoter-binding-like protein 12-like [Vitis vinifera]	Torenia fournieri TfSPL6 mRNA for SBP-box protein, complete cds, cultivar: Crown Violet	Squamosa promoter-binding-like protein 12 OS=Oryza sativa subsp. japonica GN=SPL12 PE=2 SV=1
		760
	CL5229.Contig1_All	988	PREDICTED: squamosa promoter-binding-like protein 16 [Vitis vinifera] >gi|147820985|emb|CAN63524.1| hypothetical protein VITISV_001644 [Vitis vinifera]	PREDICTED: Solanum lycopersicum squamosa promoter-binding-like protein 16-like, transcript variant 2 (LOC101251286), mRNA	Squamosa promoter-binding-like protein 16 OS=Oryza sativa subsp. japonica GN=SPL16 PE=2 SV=1
		989
miR159	CL3799.Contig2_All	1272	hypothetical protein PRUPE_ppa003628mg [Prunus persica]	PREDICTED: Vitis vinifera transcription factor GAMYB-like (LOC100248959), mRNA	Transcription factor GAMYB OS=Oryza sativa subsp. japonica GN=GAM1 PE=2 SV=1
		1271
	CL14000.Contig1_All	254	GAMYB-like2 [Solanum lycopersicum] >gi|121281634|gb|ABM53274.1| GAMYB-like2 [Solanum lycopersicum]	Solanum lycopersicum GAMYB-like2 (LOC100037512), mRNA >gi|121281633|gb|EF175475.1| Solanum lycopersicum GAMYB-like2 mRNA, complete cds	Transcription factor GAMYB OS=Oryza sativa subsp. japonica GN=GAM1 PE=2 SV=1
	CL13716.Contig3_All	995	GAMYB-like2 [Solanum lycopersicum] >gi|121281634|gb|ABM53274.1| GAMYB-like2 [Solanum lycopersicum]	Solanum lycopersicum cDNA, clone: LEFL1031CB04, HTC in leaf	Transcription factor GAMYB OS=Oryza sativa subsp. indica GN=GAM1 PE=2 SV=1
miR160	CL4183.Contig3_All	800	PREDICTED: auxin response factor 18-like [Solanum lycopersicum]	PREDICTED: Solanum lycopersicum auxin response factor 18-like (LOC101246373), mRNA	Auxin response factor 18 OS=Oryza sativa subsp. japonica GN=ARF18 PE=2 SV=1
	CL4183.Contig1_All	800	PREDICTED: auxin response factor 18-like [Solanum lycopersicum]	PREDICTED: Solanum lycopersicum auxin response factor 18-like (LOC101246373), mRNA	Auxin response factor 18 OS=Oryza sativa subsp. japonica GN=ARF18 PE=2 SV=1
	CL4183.Contig8_All	2074	PREDICTED: auxin response factor 18-like [Vitis vinifera]	PREDICTED: Vitis vinifera auxin response factor 18-like (LOC100256989), mRNA	Auxin response factor 22 OS=Oryza sativa subsp. japonica GN=ARF22 PE=2 SV=1
	CL4183.Contig4_All	1682	PREDICTED: auxin response factor 18-like [Solanum lycopersicum]	PREDICTED: Solanum lycopersicum auxin response factor 18-like (LOC101246373), mRNA	Auxin response factor 18 OS=Oryza sativa subsp. japonica GN=ARF18 PE=2 SV=1
	CL4183.Contig2_All	1761	PREDICTED: auxin response factor 18-like [Solanum lycopersicum]	PREDICTED: Solanum lycopersicum auxin response factor 18-like (LOC101246373), mRNA	Auxin response factor 18 OS=Oryza sativa subsp. japonica GN=ARF18 PE=2 SV=1
	Unigene14390_All	547	hypothetical protein VITISV_024151 [Vitis vinifera]	Camellia sinensis cultivar Longjing 43 auxin response factor 10 mRNA, complete cds	Auxin response factor 18 OS=Oryza sativa subsp. japonica GN=ARF18 PE=2 SV=1
	CL4183.Contig10_All	1166	auxin response factor 10 [Camellia sinensis]	Camellia sinensis cultivar Longjing 43 auxin response factor 10 mRNA, complete cds	Auxin response factor 18 OS=Oryza sativa subsp. japonica GN=ARF18 PE=2 SV=1
miR166a/b	CL13786.Contig1_All	1461	PREDICTED: uncharacterized protein RP120-like [Solanum lycopersicum]	PREDICTED: Solanum lycopersicum uncharacterized LOC101264487 (LOC101264487), mRNA	--
miR167a/b/c/d/e	CL14123.Contig14_All	3417	PREDICTED: auxin response factor 6-like [Vitis vinifera]	PREDICTED: Vitis vinifera auxin response factor 6-like (LOC100242923), mRNA	Auxin response factor 6 OS=Arabidopsis thaliana GN=ARF6 PE=1 SV=2
		3416
	CL14123.Contig11_All	3492	PREDICTED: auxin response factor 6-like [Vitis vinifera]	PREDICTED: Vitis vinifera auxin response factor 6-like (LOC100242923), mRNA	Auxin response factor 6 OS=Arabidopsis thaliana GN=ARF6 PE=1 SV=2
		3491
	CL14123.Contig12_All	3204	PREDICTED: auxin response factor 6-like [Vitis vinifera]	PREDICTED: Vitis vinifera auxin response factor 6-like (LOC100242923), mRNA	Auxin response factor 6 OS=Arabidopsis thaliana GN=ARF6 PE=1 SV=2
		3203
	CL14123.Contig10_All	3633	PREDICTED: auxin response factor 6-like [Vitis vinifera]	PREDICTED: Vitis vinifera auxin response factor 6-like (LOC100242923), mRNA	Auxin response factor 6 OS=Arabidopsis thaliana GN=ARF6 PE=1 SV=2
		3632
	Unigene31517_All	4034	PREDICTED: auxin response factor 6-like [Vitis vinifera]	PREDICTED: Vitis vinifera auxin response factor 6-like (LOC100242923), mRNA	Auxin response factor 6 OS=Arabidopsis thaliana GN=ARF6 PE=1 SV=2
		4033
	Unigene13208_All	247	PREDICTED: auxin response factor 6-like [Cucumis sativus]	Salvia miltiorrhiza auxin response factor 6-like mRNA, partial sequence	Auxin response factor 6 OS=Arabidopsis thaliana GN=ARF6 PE=1 SV=2
		246
	CL14123.Contig9_All	3022	PREDICTED: auxin response factor 6-like [Vitis vinifera]	PREDICTED: Vitis vinifera auxin response factor 6-like (LOC100242923), mRNA	Auxin response factor 6 OS=Arabidopsis thaliana GN=ARF6 PE=1 SV=2
		3021
	Unigene5553_All	20	PREDICTED: auxin response factor 6-like [Cucumis sativus]	PREDICTED: Glycine max auxin response factor 6-like (LOC100796447), mRNA	Auxin response factor 6 OS=Arabidopsis thaliana GN=ARF6 PE=1 SV=2
		19
	CL14123.Contig7_All	3149	PREDICTED: auxin response factor 6-like [Vitis vinifera]	PREDICTED: Vitis vinifera auxin response factor 6-like (LOC100242923), mRNA	Auxin response factor 6 OS=Arabidopsis thaliana GN=ARF6 PE=1 SV=2
		3148
	Unigene31522_All	3402	PREDICTED: auxin response factor 6-like [Vitis vinifera]	PREDICTED: Vitis vinifera auxin response factor 6-like (LOC100242923), mRNA	Auxin response factor 6 OS=Arabidopsis thaliana GN=ARF6 PE=1 SV=2
		3401
miR171a/b	CL3885.Contig1_All	1448	PREDICTED: uncharacterized protein LOC101253139 [Solanum lycopersicum]	Solanum lycopersicum cDNA, clone: LEFL1011BA01, HTC in leaf	Scarecrow-like protein 6 OS=Arabidopsis thaliana GN=SCL6 PE=1 SV=1
		1451
miR2118	CL7778.Contig3_All	408	PREDICTED: putative late blight resistance protein homolog R1B-12-like [Solanum lycopersicum]	Ipomoea batatas clone 16-01 NBS-LRR type disease resistance protein gene, partial cds	Late blight resistance protein R1-A OS=Solanum demissum GN=R1A PE=3 SV=1
	CL7778.Contig2_All	309	PREDICTED: putative late blight resistance protein homolog R1B-12-like [Solanum lycopersicum]	Ipomoea batatas clone 16-01 NBS-LRR type disease resistance protein gene, partial cds	Late blight resistance protein R1-A OS=Solanum demissum GN=R1A PE=3 SV=1
	CL7778.Contig1_All	514	PREDICTED: putative disease resistance protein At1g50180-like [Solanum lycopersicum]	PREDICTED: Solanum lycopersicum putative late blight resistance protein homolog R1B-12-like (LOC101260277), mRNA	Late blight resistance protein R1-A OS=Solanum demissum GN=R1A PE=3 SV=1
	CL443.Contig2_All	550	PREDICTED: putative late blight resistance protein homolog R1B-16-like [Solanum lycopersicum]	Sesamum indicum isolate SIRGA22 NBS-LRR class disease resistance protein gene, partial cds	Late blight resistance protein R1-A OS=Solanum demissum GN=R1A PE=3 SV=1
miR396	CL2737.Contig2_All	621	PREDICTED: hypersensitive-induced response protein 1-like [Glycine max]	PREDICTED: Glycine max hypersensitive-induced response protein 1-like (LOC100779369), mRNA	Hypersensitive-induced response protein 1 OS=Arabidopsis thaliana GN=HIR1 PE=1 SV=1
	CL7528.Contig1_All	727	PREDICTED: monoglyceride lipase-like [Solanum lycopersicum]	PREDICTED: Solanum lycopersicum monoglyceride lipase-like (LOC101255589), mRNA	--
	Unigene50903_All	137	--	Glycine max microRNA MIR396i (MIR396I), microRNA	--
	CL13990.Contig1_All	2941	ceramidase, putative [Ricinus communis] >gi|223540288|gb|EEF41859.1| ceramidase, putative [Ricinus communis]	PREDICTED: Solanum lycopersicum neutral ceramidase-like, transcript variant 2 (LOC101251446), mRNA	Neutral ceramidase OS=Arabidopsis thaliana GN=At2g38010 PE=2 SV=1
	CL7528.Contig2_All	89	PREDICTED: monoglyceride lipase-like [Solanum lycopersicum]	PREDICTED: Solanum lycopersicum monoglyceride lipase-like (LOC101255589), mRNA	--
	CL2737.Contig5_All	291	putative hypersensitive-induced response protein [Oryza sativa Japonica Group]	PREDICTED: Glycine max hypersensitive-induced response protein 1-like (LOC100779369), mRNA	Hypersensitive-induced response protein 1 OS=Arabidopsis thaliana GN=HIR1 PE=1 SV=1
	CL2737.Contig6_All	224	putative hypersensitive-induced response protein [Oryza sativa Japonica Group]	Corylus avellana clone CA703-72F19, complete sequence	Hypersensitive-induced response protein 1 OS=Arabidopsis thaliana GN=HIR1 PE=1 SV=1
miR403a/b	CL4625.Contig3_All	3516	AGO2A2 [Solanum lycopersicum]	PREDICTED: Fragaria vesca subsp. vesca protein argonaute 2-like (LOC101297919), mRNA	Protein argonaute 2 OS=Arabidopsis thaliana GN=AGO2 PE=1 SV=1
	CL4625.Contig1_All	1751	eukaryotic translation initiation factor 2c, putative [Ricinus communis] >gi|223540264|gb|EEF41836.1| eukaryotic translation initiation factor 2c, putative [Ricinus communis]	PREDICTED: Fragaria vesca subsp. vesca protein argonaute 2-like (LOC101297919), mRNA	Protein argonaute 2 OS=Arabidopsis thaliana GN=AGO2 PE=1 SV=1
	CL10453.Contig6_All	3260	AGO2A2 [Solanum lycopersicum]	PREDICTED: Solanum lycopersicum protein argonaute 2-like (LOC101249141), mRNA	Protein argonaute 2 OS=Arabidopsis thaliana GN=AGO2 PE=1 SV=1
miR482	CL7778.Contig3_All	408	PREDICTED: putative late blight resistance protein homolog R1B-12-like [Solanum lycopersicum]	Ipomoea batatas clone 16-01 NBS-LRR type disease resistance protein gene, partial cds	Late blight resistance protein R1-A OS=Solanum demissum GN=R1A PE=3 SV=1
	CL13947.Contig1_All	241	PREDICTED: putative disease resistance protein RGA3-like [Vitis vinifera]	Catharanthus roseus clone CCH-12 resistance protein-like (RGA) gene, partial sequence	Disease resistance protein RGA2 OS=Solanum bulbocastanum GN=RGA2 PE=1 SV=1
	CL7778.Contig2_All	309	PREDICTED: putative late blight resistance protein homolog R1B-12-like [Solanum lycopersicum]	Ipomoea batatas clone 16-01 NBS-LRR type disease resistance protein gene, partial cds	Late blight resistance protein R1-A OS=Solanum demissum GN=R1A PE=3 SV=1
	Unigene26009_All	943	PREDICTED: uncharacterized protein LOC100263114 [Vitis vinifera] >gi|297737366|emb|CBI26567.3| unnamed protein product [Vitis vinifera]	PREDICTED: Fragaria vesca subsp. vesca uncharacterized LOC101312201 (LOC101312201), mRNA	--
	CL7778.Contig1_All	514	PREDICTED: putative disease resistance protein At1g50180-like [Solanum lycopersicum]	PREDICTED: Solanum lycopersicum putative late blight resistance protein homolog R1B-12-like (LOC101260277), mRNA	Late blight resistance protein R1-A OS=Solanum demissum GN=R1A PE=3 SV=1
	CL443.Contig2_All	550	PREDICTED: putative late blight resistance protein homolog R1B-16-like [Solanum lycopersicum]	Sesamum indicum isolate SIRGA22 NBS-LRR class disease resistance protein gene, partial cds	Late blight resistance protein R1-A OS=Solanum demissum GN=R1A PE=3 SV=1
miR5239	CL10650.Contig2_All	1312	PREDICTED: protein TRANSPARENT TESTA 12-like [Solanum lycopersicum]	PREDICTED: Solanum lycopersicum protein TRANSPARENT TESTA 12-like (LOC101257226), mRNA	Protein TRANSPARENT TESTA 12 OS=Arabidopsis thaliana GN=TT12 PE=2 SV=1

## Sheet: Supplementry Table 1.4
Supplementry Table 1.4 Overview of drought stress responsive phasiRNAs and miRNAs verified by degradome sequencing in Populus trichocarpa.
Regulatory mechanisms	miRNAs	PHA GENES	miRNA_Acc	Target	Target annotation	Plant species	References
miR6445a-PtPHA18-SIRs-transcripts	miR6445a	PtPHA18	SIR60	Potri.014G076000	NAC transcription factor-like 9	Populus trichocarpa	[21]
	miR6445a	PtPHA18	SIR60	Potri.002G182000	NAC transcription factor-like 9
miR6445a-PtPHA20-SIRs-transcripts	miR6445a	PtPHA20	SIR72	Potri.004G155600	3-ketoacyl-CoA synthase 4
miR828a-PtPHA11-SIRs-transcripts	miR828a	PtPHA11	SIR88	Potri.004G027800	S-locus lectin protein kinase family protein
miR393a(5p)-PtPHA2-SIRs-transcrits	miR393a-5p	PtPHA2	SIR8	Potri.007G077200
miR393a(5p)-PtPHA1-SIRs-transcrits	miR393a-5p	PtPHA1	SIR12	Potri.006G173600	CONSTANS-like 5
miR482a.2-PtPHA10-SIRs-transcrits	miR482a.2	PtPHA10	SIR1	Potri.005G067300	F-box family protein
miR482a.2-PtPHA7-SIRs-transcrits	miR482a.2	PtPHA7	SIR29	Potri.018G144300	receptor like protein 21
miR472a-PtPHA5-SIRs-transcrits	miR472a	PtPHA5	SIR15	Potri.016G079600	alpha carbonic anhydrase 1

## Sheet: Supplementry Table 1.5
Supplementry Table 1.5 Overview of drought stress responsive miRNAs verified by degradome sequencing in Populus euphratica.
miRNA	Target	Cleavage site	Target annotation	Plant species	References
ptcmiR1444a	gw1.182.27.1	901	oxidoreductase activity	Populus euphratica	[19]
ptcmiR156a	estExt_Genewise1_v1.C_LG_XV2187	1229	Unknown
	fgenesh4_pg.C_LG_X001404	1185	DNA binding
	eugene3.00120942	1087	DNA binding
ptcmiR156i	fgenesh4_pg.C_LG_X001404	1186	DNA binding
ptcmiR156k	estExt_Genewise1_v1.C_LG_XV2187	1229	Unknown
	fgenesh4_pg.C_LG_X001404	1185	DNA binding
	eugene3.00120942	1087	DNA binding
ptcmiR159f	gw1.I.6885.1	910	Transcription factor
	eugene3.00091462	328	Transcription factor
ptcmiR164d	gw1.V.3536.1	622	No apical meristem (NAM) protein
	gw1.VII.2722.1	622	No apical meristem (NAM) protein
ptcmiR164f	gw1.V.3536.1	622	No apical meristem (NAM) protein
	gw1.VII.2722.1	622	No apical meristem (NAM) protein
ptcmiR166b	gw1.6326.1.1	37	Lipid-binding START
	fgenesh4_pg.C_LG_XVIII000250	529	transcription factor 778882 transcription factor
	estExt_fgenesh4_pm.C_LG_VI0713	529	transcription factor 832118 transcription factor
ptcmiR166n	fgenesh4_pm.C_LG_I000560	565	transcription factor 797557 transcription factor
ptcmiR475a	eugene3.00130327	1079	Unknown
ptcmiR482.1	eugene3.02710006	490	Transcription factor 588910 Transcription factor
	grail3.0250000201	910	Apoptotic ATPase

## Sheet: Supplementry Table 1.6
Supplementry Table 1.6 Overview of cold stress responsive miRNAs verified by degradome sequencing in Populus tomentosa.
miRNA	Target	Cleavage site	Target annotation	Plant species	References
miR1444a	POPTR_0010s21580.2	282	Ribosomal protein S8	Populus tomentosa	[31]
	POPTR_0010s21580.1	289	Ribosomal protein S8
	POPTR_0010s21580.3	283	Ribosomal protein S8
miR1444b/c	POPTR_0010s21580.1	289	Ribosomal protein S8
	POPTR_0010s21580.2	282	Ribosomal protein S8
	POPTR_0010s21580.3	283	Ribosomal protein S8
miR1445	POPTR_0011s14410.1	977	Glutathione S-transferase, C-terminal domain/Glutathione S-transferase, N-terminal domain
miR1446a-e	POPTR_0005s23110.1	451	NAD dependent epimerase/dehydratase family
	POPTR_0008s07350.1	1604	SNF2 family N-terminal domain/Helicase conserved C-terminal domain
	POPTR_0011s07870.1	68	no annotation
	POPTR_0011s13770.2	185	Ubiquitin family
miR1447	POPTR_0010s18300.1	1956	YT521-B-like domain
	POPTR_0010s18300.2	1836	YT521-B-like domain
	POPTR_0010s18300.3	1836	YT521-B-like domain
miR156a-f	POPTR_0003s17120.1	1889	SBP domain
	POPTR_0021s00710.1	72	ATP synthase
miR156g-j	POPTR_0003s17120.1	1889	SBP domain
	POPTR_0013s14050.1	1119	GH3 auxin-responsive promoter
	POPTR_0021s00710.1	72	ATP synthase
miR156k	POPTR_0003s17120.1	1889	SBP domain
	POPTR_0010s18020.1	2819	no annotation
	POPTR_0010s18020.2	2765	no annotation
	POPTR_0010s18020.3	2856	no annotation
	POPTR_0013s06910.1	916/917	Triose-phosphate Transporter family/EamA-like transporter family
	POPTR_0015s04880.1	33	Divergent CCT motif/tify domain
	POPTR_0021s00710.1	72	ATP synthase
miR160a-d	POPTR_0002s09050.1	1322	Auxin response factor/B3 DNA binding domain
miR160e/f	POPTR_0002s09050.1	1322	Auxin response factor/B3 DNA binding domain
miR160g	POPTR_0002s09050.1	1322	Auxin response factor/B3 DNA binding domain
miR160h	POPTR_0002s09050.1	1322	Auxin response factor/B3 DNA binding domain
miR166a-m	POPTR_0001s38120.1	574	MEKHLA domain/START domain/Homeobox domain
	POPTR_0003s09970.1	1228	UDP-glucoronosyl and UDP-glucosyl transferase
	POPTR_0009s01990.1	574	START domain/MEKHLA domain/Homeobox domain
	POPTR_0009s01990.1	575	START domain/MEKHLA domain/Homeobox domain
	POPTR_0009s01990.2	574	START domain/MEKHLA domain/Homeobox domain
	POPTR_0018s08110.1	529	START domain/MEKHLA domain/Homeobox domain
miR166n/o/q	POPTR_0001s38120.1	574	START domain/MEKHLA domain/Homeobox domain
	POPTR_0006s25390.1	529	START domain/MEKHLA domain/Homeobox domain
	POPTR_0009s01990.1	574	START domain/MEKHLA domain/Homeobox domain
	POPTR_0009s01990.1	575	START domain/MEKHLA domain/Homeobox domain
	POPTR_0009s01990.2	574	START domain/MEKHLA domain/Homeobox domain
	POPTR_0018s08110.1	529	START domain/MEKHLA domain/Homeobox domain
miR166p	POPTR_0002s07430.1	515	GRAS domain family
	POPTR_0009s01990.1	574/575	START domain/MEKHLA domain/Homeobox domain
	POPTR_0009s01990.2	575	START domain/MEKHLA domain/Homeobox domain
	POPTR_0018s08110.1	529	START domain/MEKHLA domain/Homeobox domain
miR167a-d	POPTR_0002s05590.1	2612	Auxin response factor/B3 DNA binding domain/AUX/IAA family
	POPTR_0012s09730.1	1086/1083	Putative snoRNA binding domain/NOP5NT (NUC127) domain/NOSIC (NUC001) domain
miR167e	POPTR_0002s05590.1	2612	Auxin response factor/B3 DNA binding domain/AUX/IAA family
	POPTR_0012s09730.1	1086	Putative snoRNA binding domain/NOP5NT (NUC127) domain/NOSIC (NUC001) domain
miR167f/g	POPTR_0002s05590.1	2612	Auxin response factor/B3 DNA binding domain/AUX/IAA family
	POPTR_0018s13700.1	449	Ribosomal L30 N-terminal domain/Ribosomal protein L30p/L7e
miR169aa	POPTR_0001s27300.1	1214	CCAAT-binding transcription factor (CBF-B/NF-YA) subunit B
miR169d-h	POPTR_0001s27300.1	1214	CCAAT-binding transcription factor (CBF-B/NF-YA) subunit B
miR169i-m	POPTR_0001s27300.1	1214	CCAAT-binding transcription factor (CBF-B/NF-YA) subunit B
miR169n	POPTR_0001s27300.1	1214	CCAAT-binding transcription factor (CBF-B/NF-YA) subunit B
miR169o/p	POPTR_0001s27300.1	1214	CCAAT-binding transcription factor (CBF-B/NF-YA) subunit B
miR169q	POPTR_0001s27300.1	1214	CCAAT-binding transcription factor (CBF-B/NF-YA) subunit B
miR169r	POPTR_0001s27300.1	1214	CCAAT-binding transcription factor (CBF-B/NF-YA) subunit B
miR169t	POPTR_0001s27300.1	1214	CCAAT-binding transcription factor (CBF-B/NF-YA) subunit B
miR169x	POPTR_0001s27300.1	1214	CCAAT-binding transcription factor (CBF-B/NF-YA) subunit B
miR169y	POPTR_0001s27300.1	1214	CCAAT-binding transcription factor (CBF-B/NF-YA) subunit B
miR169z	POPTR_0001s27300.1	1214	CCAAT-binding transcription factor (CBF-B/NF-YA) subunit B
	POPTR_0011s04400.1	938	Organic solute transporter Ostalpha
miR172a-c/f	POPTR_0010s06180.1	1964	60Kd inner membrane protein
	POPTR_0010s06180.2	1947	60Kd inner membrane protein
	POPTR_0010s06180.3	1958	60Kd inner membrane protein
miR172g/h	POPTR_0010s06180.1	1964	60Kd inner membrane protein
	POPTR_0010s06180.2	1947	60Kd inner membrane protein
	POPTR_0010s06180.3	1958	60Kd inner membrane protein
miR319e-h	POPTR_0002s04520.1	436/429/430/437	Photosystem II reaction centre W protein (PsbW)
	POPTR_0002s10650.1	712/711	no annotation
	POPTR_0010s09740.1	682/681	2Fe-2S iron-sulfur cluster binding domain
miR390a-d	POPTR_0001s05330.1	2672	PLAT/LH2 domain/Lipoxygenase
	POPTR_0001s05330.2	2655	PLAT/LH2 domain/Lipoxygenase
	POPTR_0003s14180.1	1274/1273	Development and cell death domain
	POPTR_0014s13430.1	1106	no annotation
	POPTR_0017s07350.1	2522	PLAT/LH2 domain/Lipoxygenase
	POPTR_0328s00200.1	2757	PLAT/LH2 domain/Lipoxygenase
miR394a-3p/b-3p	POPTR_0008s14650.1	204	Spermine/spermidine synthase
	POPTR_0008s14650.2	204	Spermine/spermidine synthase
miR394a-5p/b-5p	POPTR_0003s14940.1	1800	RNA recognition motif. (a.k.a. RRM, RBD, or RNP domain)
miR396a/b	POPTR_0005s18520.1	631	Papain family cysteine protease/Cathepsin propeptide inhibitor domain (I29)
	POPTR_0007s10650.1	559/560	Papain family cysteine protease/Cathepsin propeptide inhibitor domain (I29)
	POPTR_0012s09910.1	1246	Exo70 exocyst complex subunit
miR396c-e	POPTR_0005s18520.1	631	Papain family cysteine protease/Cathepsin propeptide inhibitor domain (I29)
	POPTR_0007s10650.1	559/560	Papain family cysteine protease/Cathepsin propeptide inhibitor domain (I29)
	POPTR_0010s12770.1	509	Phosphatidyl serine synthase
	POPTR_0010s12770.2	506	Phosphatidyl serine synthase
	POPTR_0012s09910.1	1246	Exo70 exocyst complex subunit
miR396f	POPTR_0005s11600.1	476/480	2OG-Fe(II) oxygenase superfamily
	POPTR_0005s11610.1	498/502	2OG-Fe(II) oxygenase superfamily
miR396g	POPTR_0005s18520.1	631	Papain family cysteine protease/Cathepsin propeptide inhibitor domain (I29)
	POPTR_0007s10650.1	559/560	Papain family cysteine protease/Cathepsin propeptide inhibitor domain (I29)
	POPTR_0012s09910.1	1246	Exo70 exocyst complex subunit
miR397a	POPTR_0010s20050.1	730	Multicopper oxidase
miR398a	POPTR_0005s04590.1	100	Copper/zinc superoxide dismutase (SODC)
	POPTR_0005s04590.2	65	Copper/zinc superoxide dismutase (SODC)
	POPTR_0005s04590.3	100	Copper/zinc superoxide dismutase (SODC)
	POPTR_0013s03160.1	145	Copper/zinc superoxide dismutase (SODC)
	POPTR_0017s08680.1	1511	56kDa selenium binding protein (SBP56)
miR398b/c	POPTR_0005s04590.2	65	Copper/zinc superoxide dismutase (SODC)
	POPTR_0005s04590.3	100	Copper/zinc superoxide dismutase (SODC)
	POPTR_0013s03160.1	145	Copper/zinc superoxide dismutase (SODC)
miR399a	POPTR_0011s14390.1	458	no annotation
	POPTR_0700s00200.1	363	Glutathione S-transferase, C-terminal domain/Glutathione S-transferase, N-terminal domain
miR473a	POPTR_0005s07390.1	1078	Peroxidase
miR475a/b	POPTR_0013s06470.1	6022	Helicase conserved C-terminal domain/HEAT repeat/SNF2 family N-terminal domain/Domain of unknown function (DUF3535)
miR475c	POPTR_0017s14350.1	1464/1470	PPR repeat
miR476a	POPTR_0005s05280.1	92/93	Ribosomal S3Ae family
	POPTR_0005s05280.2	158/159	Ribosomal S3Ae family
miR476b/c	POPTR_0001s06260.1	625	Ribosomal protein S27a/Ubiquitin family
	POPTR_0005s05280.1	92/93	Ribosomal S3Ae family
	POPTR_0005s05280.2	159	Ribosomal S3Ae family
	POPTR_0015s05360.1	563/564	Protein of unknown function (DUF760)
	POPTR_0015s05360.2	563/564	Protein of unknown function (DUF760)
	POPTR_0015s05360.3	563/564	Protein of unknown function (DUF760)
	POPTR_0015s05360.4	323/324	Protein of unknown function (DUF760)
	POPTR_0015s05360.5	507/508	Protein of unknown function (DUF760)
miR482.2	POPTR_0002s05370.1	618	Cyclin
	POPTR_0002s05370.2	685	Cyclin
	POPTR_0002s05370.3	1555	Cyclin
	POPTR_0002s05370.4	790	Cyclin
	POPTR_0002s05370.5	841	Cyclin
miR530a	POPTR_0017s00980.1	2194	Sec63 Brl domain/DnaJ domain
miR530b	POPTR_0002s24070.1	415	Photosystem I reaction centre subunit XI

## Sheet: Supplementry Table 1.7
Supplementry Table 1.7 Overview of salt stress responsive miRNAs verified by degradome sequencing in Populus euphratica (short-term salt treatment).
miRNA	Target	Cleavage site	Function annotation in Arabidopsis		Plant species	References
ptc-miR1444a--MIMAT0005999	POPTR_0001s39670	589			Populus euphratica（short-term salt treatment）	[39]
	POPTR_0001s39950	1101
ptc-miR1444c--MIMAT0006001	POPTR_0001s39670	589
ptc-miR156a--MIMAT0001890	POPTR_0015s07140	1586	Squamosa promoter-binding protein-like (SBP domain) transcription factor family protein
	POPTR_0010s16400	1185	Squamosa promoter-binding protein-like (SBP domain) transcription factor family protein
	POPTR_0015s11100	1325	Squamosa promoter-binding protein-like (SBP domain) transcription factor family protein (SPL13B)
	POPTR_0012s10260	1087	Squamosa promoter-binding protein-like (SBP domain) transcription factor family protein (SPL13B)
ptc-miR156i--MIMAT0001898	POPTR_0010s16400	1186	Squamosa promoter-binding protein-like (SBP domain) transcription factor family protein
ptc-miR156k--MIMAT0001900	POPTR_0010s16400	1185	Squamosa promoter-binding protein-like (SBP domain) transcription factor family protein
	POPTR_0015s11100	1325	Squamosa promoter-binding protein-like (SBP domain) transcription factor family protein (SPL13B)
	POPTR_0015s07140	1586	Squamosa promoter-binding protein-like (SBP domain) transcription factor family protein
	POPTR_0012s10260	1087	Squamosa promoter-binding protein-like (SBP domain) transcription factor family protein (SPL13B)
ptc-miR159f--MIMAT0001906	POPTR_0001s07330	1267	myb domain protein 65 ( MYB65)
	POPTR_0001s07330	964	myb domain protein 65 (MYB65)
	POPTR_0009s02380	1060	myb domain protein 33 (MYB33)
	POPTR_0001s23170	1087	myb domain protein 65 (MYB65)
ptc-miR164d--MIMAT0001921	POPTR_0007s08420	740	NAC domain containing protein 1 (NAC1)
	POPTR_0005s10100	921	NAC domain containing protein 1 (NAC1)
ptc-miR164f--MIMAT0001923	POPTR_0007s08420	740	NAC domain containing protein 1 (NAC1)
	POPTR_0005s10100	921	NAC domain containing protein 1 (NAC1)
ptc-miR166b--MIMAT0001925	POPTR_0001s18930	565	Homeobox-leucine zipper family protein / lipid-binding START domain-containing protein (ATHB-15)
	POPTR_0003s04860	562	Homeobox-leucine zipper family protein / lipid-binding START domain-containing protein (ATHB-15)
ptc-miR166n--MIMAT0001937	POPTR_0001s18930	565	Homeobox-leucine zipper family protein / lipid-binding START domain-containing protein (ATHB-15)
	POPTR_0003s04860	562	Homeobox-leucine zipper family protein / lipid-binding START domain-containing protein (ATHB-15)
ptc-miR171d--MIMAT0001986	POPTR_0001s00480	1316	GRAS family transcription factor (HAM3)
	POPTR_0003s11020	1345	GRAS family transcription factor (HAM3)
ptc-miR171i--MIMAT0001991	POPTR_0001s00480	1316	GRAS family transcription factor (HAM3)
	POPTR_0003s11020	1345	GRAS family transcription factor (HAM3)
ptc-miR171j--MIMAT0001992	POPTR_0001s00480	1316	GRAS family transcription factor (HAM3)
	POPTR_0003s11020	1345	GRAS family transcription factor (HAM3)
ptc-miR171k--MIMAT0003943	POPTR_0001s00480	1316	GRAS family transcription factor (HAM3)
	POPTR_0003s11020	1345	GRAS family transcription factor (HAM3)
ptc-miR172a--MIMAT0001993	POPTR_0008s04490	1375	related to AP2.7 (RAP2.7)
ptc-miR172e--MIMAT0001997	POPTR_0008s04490	1375	related to AP2.7 (RAP2.7)
ptc-miR172g--MIMAT0001999	POPTR_0008s04490	1375	related to AP2.7 (RAP2.7)
ptc-miR172i--MIMAT0002001	POPTR_0008s04490	1375	related to AP2.7 (RAP2.7)
ptc-miR475a--MIMAT0002067	POPTR_0019s03770	674	ATP binding;nucleic acid binding;helicases
	POPTR_0030s00270	1079	ATP binding;nucleic acid binding;helicases
ptc-miR475d--MIMAT0002070	POPTR_0019s03770	674	ATP binding;nucleic acid binding;helicases

## Sheet: Supplementry Table 1.8
Supplementry Table 1.8 Overview of salt stress responsive miRNAs verified by degradome sequencing in Populus euphratica (long-term salt treatment).
miRNA	Target	Cleavage site	Function annotation in Arabidopsis	Plant species	References
ptc-miR1444a--MIMAT0005999	POPTR_0001s39950	1101		Populus euphratica（long-term salt treatment）	[39]
ptc-miR1447--MIMAT0006009	POPTR_0019s13670	996	Ankyrin repeat family protein
	POPTR_0019s13730	588	Ankyrin repeat family protein
	POPTR_0063s00260	861	Ankyrin repeat family protein
ptc-miR156a--MIMAT0001890	POPTR_0001s13890	1533	squamosa promoter binding protein-like 2 (SPL2)
	POPTR_0003s17120	1889	squamosa promoter binding protein-like 2 (SPL2)
	POPTR_0018s14680	1855	squamosa promoter binding protein-like 2 (SPL2)
	POPTR_0018s14680	1324	squamosa promoter binding protein-like 2 (SPL2)
	POPTR_0018s14680	1321	squamosa promoter binding protein-like 2 (SPL2)
	POPTR_0007s01030	937	squamosa promoter binding protein-like 4 (SPL4)
	POPTR_0011s05490	260
	POPTR_0001s40870	656	squamosa promoter binding protein-like 5 (SPL5)
	POPTR_0011s11770	709	squamosa promoter binding protein-like 5 (SPL5)
ptc-miR156i--MIMAT0001898	POPTR_0001s13890	1534	squamosa promoter binding protein-like 2 (SPL2)
	POPTR_0003s17120	1890	squamosa promoter binding protein-like 2 (SPL2)
ptc-miR156k--MIMAT0001900	POPTR_0001s13890	1533	squamosa promoter binding protein-like 2 (SPL2)
	POPTR_0003s17120	1889	squamosa promoter binding protein-like 2 (SPL2)
	POPTR_0018s14680	1855	squamosa promoter binding protein-like 2 (SPL2)
	POPTR_0018s14680	1324	squamosa promoter binding protein-like 2 (SPL2)
	POPTR_0018s14680	1321	squamosa promoter binding protein-like 2 (SPL2)
	POPTR_0001s40870	656	squamosa promoter binding protein-like 5 (SPL5)
	POPTR_0011s11770	709	squamosa promoter binding protein-like 5 (SPL5)
	POPTR_0007s01030	937	squamosa promoter binding protein-like 4 (SPL4)
	POPTR_0011s05490	260
ptc-miR159f--MIMAT0001906	POPTR_0003s18900	1270	myb domain protein 33 (MYB33)
	POPTR_0003s18900	1224	myb domain protein 33 (MYB33)
	POPTR_0001s07330	1267	myb domain protein 65 (MYB65)
	POPTR_0001s07330	964	myb domain protein 65 (MYB65)
	POPTR_0009s02380	1060	myb domain protein 33 (MYB33)
ptc-miR160c--MIMAT0001909	POPTR_0002s09050	1322	auxin response factor 17 (ARF17)
	POPTR_0005s16320	1479	auxin response factor 17 (ARF17)
ptc-miR160f--MIMAT0001912	POPTR_0002s09050	1322	auxin response factor 17 (ARF17)
	POPTR_0005s16320	1479	auxin response factor 17 (ARF17)
ptc-miR160g--MIMAT0001913	POPTR_0002s09050	1322	auxin response factor 17 (ARF17)
	POPTR_0005s16320	1479	auxin response factor 17 (ARF17)
ptc-miR160h--MIMAT0001914	POPTR_0002s09050	1322	auxin response factor 17 (ARF17)
	POPTR_0005s16320	1479	auxin response factor 17 (ARF17)
ptc-miR164d--MIMAT0001921	POPTR_0007s08420	740	NAC domain containing protein 1 (NAC1)
ptc-miR164f--MIMAT0001923	POPTR_0007s08420	740	NAC domain containing protein 1 (NAC1)
ptc-miR169j--MIMAT0001966	POPTR_0006s14740	1357	nuclear factor Y, subunit A3 (NF-YA3)
	POPTR_0018s07220	1278	nuclear factor Y, subunit A3 (NF-YA3)
ptc-miR169o--MIMAT0001971	POPTR_0006s14740	1357	nuclear factor Y, subunit A3 (NF-YA3)
	POPTR_0018s07220	1278	nuclear factor Y, subunit A3 (NF-YA3)
	POPTR_0001s27300	1214	nuclear factor Y, subunit A1 (NF-YA1)
	POPTR_0009s06540	1184	nuclear factor Y, subunit A1 (NF-YA1)
	POPTR_0009s06540	1277	nuclear factor Y, subunit A1 (NF-YA1)
ptc-miR169t--MIMAT0001976	POPTR_0001s27300	1214	nuclear factor Y, subunit A1 (NF-YA1)
	POPTR_0006s05210	1490	nuclear factor Y, subunit A6 (NF-YA6)
	POPTR_0009s05760	1107	nuclear factor Y, subunit A1 (NF-YA1)
	POPTR_0009s06540	1184	nuclear factor Y, subunit A1 (NF-YA1)
	POPTR_0009s06540	1277	nuclear factor Y, subunit A1 (NF-YA1)
ptc-miR169z--MIMAT0001982	POPTR_0006s05210	1490	nuclear factor Y, subunit A6 (NF-YA6)
	POPTR_0009s05760	1107	nuclear factor Y, subunit A1 (NF-YA1)
ptc-miR171d--MIMAT0001986	POPTR_0001s00480	1316	GRAS family transcription factor (HAM3)
	POPTR_0014s05910	1725	GRAS family transcription factor (HAM3)
	POPTR_0014s05940	998	GRAS family transcription factor (HAM3)
ptc-miR171i--MIMAT0001991	POPTR_0001s00480	1316	GRAS family transcription factor (HAM3)
	POPTR_0014s05910	1725	GRAS family transcription factor (HAM3)
	POPTR_0014s05940	998	GRAS family transcription factor (HAM3)
ptc-miR171j--MIMAT0001992	POPTR_0001s00480	1316	GRAS family transcription factor (HAM3)
	POPTR_0014s05910	1725	GRAS family transcription factor (HAM3)
	POPTR_0014s05940	998	GRAS family transcription factor (HAM3)
ptc-miR171k--MIMAT0003943	POPTR_0001s00480	1316	GRAS family transcription factor (HAM3)
	POPTR_0014s05910	1725	GRAS family transcription factor (HAM3)
	POPTR_0014s05940	998	GRAS family transcription factor (HAM3)
ptc-miR172a--MIMAT0001993	POPTR_0008s04490	1375	related to AP2.7 (RAP2.7)
	POPTR_0005s18400	1755	Integrase-type DNA-binding superfamily protein (AP2)
	POPTR_0010s22320	1327	related to AP2.7 (RAP2.7)
	POPTR_0009s01450	611
ptc-miR172e--MIMAT0001997	POPTR_0007s10780	2030	Integrase-type DNA-binding superfamily protein (AP2)
	POPTR_0008s04490	1375	related to AP2.7 (RAP2.7)
	POPTR_0005s18400	1755	Integrase-type DNA-binding superfamily protein (AP2)
	POPTR_0009s01450	611
	POPTR_0010s22320	1327	related to AP2.7 (RAP2.7)
ptc-miR172g--MIMAT0001999	POPTR_0007s10780	2030	Integrase-type DNA-binding superfamily protein (AP2)
	POPTR_0005s18400	1755	Integrase-type DNA-binding superfamily protein (AP2)
	POPTR_0008s04490	1375	related to AP2.7 (RAP2.7)
	POPTR_0006s13460	1354	related to AP2.7 (RAP2.7)
	POPTR_0010s22320	1327	related to AP2.7 (RAP2.7)
	POPTR_0016s08530	1243	related to AP2.7 (RAP2.7)
ptc-miR172i--MIMAT0002001	POPTR_0008s04490	1375	related to AP2.7 (RAP2.7)
	POPTR_0010s22320	1327	related to AP2.7 (RAP2.7)
	POPTR_0005s18400	1755	Integrase-type DNA-binding superfamily protein (AP2)
	POPTR_0006s13460	1354	related to AP2.7 (RAP2.7)
	POPTR_0007s10780	2030	Integrase-type DNA-binding superfamily protein (AP2)
	POPTR_0016s08530	1243	related to AP2.7 (RAP2.7)
ptc-miR319e--MIMAT0002006	POPTR_0004s06440	1985	TEOSINTE BRANCHED 1, cycloidea and PCF transcription factor 2 (TCP2)
ptc-miR393c--MIMAT0002017	POPTR_0001s33030	1993	auxin signaling F-box 2 (AFB2)
	POPTR_0017s08860	1965	auxin signaling F-box 2 (AFB2)
	POPTR_0014s12930	1616	F-box/RNI-like superfamily protein (TIR1)
	POPTR_0020s00280	1773	F-box/RNI-like superfamily protein (TIR1)
ptc-miR394a-5p--MIMAT0002019	POPTR_0001s13770	1207	Galactose oxidase/kelch repeat superfamily protein
	POPTR_0003s16980	922	Galactose oxidase/kelch repeat superfamily protein
ptc-miR395c--MIMAT0002023	POPTR_0010s09140	604	Pseudouridine synthase/archaeosine transglycosylase-like family protein (APS3)
ptc-miR530a--MIMAT0005997	POPTR_0008s16240	643	zinc knuckle (CCHC-type) family protein (TZP)
	POPTR_0010s08720	276	zinc knuckle (CCHC-type) family protein (TZP)
ptc-miR530b--MIMAT0005998	POPTR_0008s16240	643	zinc knuckle (CCHC-type) family protein (TZP)
	POPTR_0010s08720	276	zinc knuckle (CCHC-type) family protein (TZP)

## Sheet: Supplementry Table 1.9
Supplementry Table 1.9 Overview of phosphate starvation responsive miRNAs verified by degradome sequencing in Populus tomentosa.
miRNA	Target	Cleavage site	Target annotation	Plant species	References
miR1447	Precur-MIR1447	20	hypothetical protein	Populus tomentosa	[48]
miR1449	Potri.005G050500.1	18	helicase domain-containing family protein
miR1450	Precur-MIR1450	34	Precursor
miR156a-f	Potri.005G064800.5	66	hypothetical protein
miR159a/b	Potri.006G129900.1	27	Peroxidase 21 precursor family protein
miR160b/c	Potri.001G185900.1	14	hypothetical protein
	Potri.001G185900.2	31	hypothetical protein
	Potri.001G185900.3	14	hypothetical protein
	Potri.001G185900.4	14	hypothetical protein
miR166a/m	Potri.006G028100.1	44	hypothetical protein
miR166n/o/q	Potri.006G028100.1	44	hypothetical protein
miR167f/g	Potri.012G019800.1	15	hypothetical protein
miR168a/b	Precur-MIR168a	20	hypothetical protein
	Precur-MIR168b	20	hypothetical protein
miR169a-c	Potri.007G051600.2	62	unknown
miR169b	Potri.007G085200.1	60	60S ribosomal protein L26B
	Potri.010G155300.1	45	hypothetical protein
miR169d-h/p	Potri.007G051600.2	62	unknown
miR169s	Potri.007G051600.2	63	unknown
miR171n	Precur-MIR171e	71	Precursor
miR172b/g	Potri.005G158700.1	26	hypothetical protein
miR172d/e	Potri.017G061000.1	60	hypothetical protein
miR172h	Potri.005G158700.1	26	hypothetical protein
miR3627a	Potri.010G218700.1	49	hypothetical protein
	Potri.010G218700.2	41	hypothetical protein
miR395b-k	Potri.002G092400.2	56	Low affinity sulfate transporter 3 family protein
	Potri.002G092400.3	56	Low affinity sulfate transporter 3 family protein
	Potri.002G092400.4	56	Low affinity sulfate transporter 3 family protein
	Potri.002G092400.5	56	Low affinity sulfate transporter 3 family protein
	Potri.002G092400.6	56	Low affinity sulfate transporter 3 family protein
	Potri.002G092400.7	56	Low affinity sulfate transporter 3 family protein
	Potri.002G092400.1	56	Low affinity sulfate transporter 3 family protein
miR396a/b	Potri.011G103600.1	25	hypothetical protein
	Potri.011G103600.2	25	hypothetical protein
	Precur-MIR396a-b	118	Precursor
	Precur-MIR396c-e	127	Precursor
miR396c-e	Precur-MIR396c-e	127	Precursor
miR396f	Potri.011G103600.1	25	hypothetical protein
	Potri.011G103600.2	25	hypothetical protein
	Precur-MIR396a-b	118	Precursor
miR396g	Potri.011G103600.1	25	hypothetical protein
	Potri.011G103600.2	25	hypothetical protein
	Precur-MIR396c-e	127	Precursor
miR397a	Potri.001G174300.1	37	hypothetical protein
miR398b/c-3p	Precur-MIR398c	22	Precursor
miR398c-5p	Precur-MIR398c	77	Precursor
	Precur-MIR398b	65	Precursor
miR408a*	Potri.T160900.1	69	hypothetical protein
miR472a	Potri.T028700.1	46	hypothetical protein
miR472b	Potri.T025500.1	25	hypothetical protein
	Potri.T026600.1	46	hypothetical protein
	Potri.T028700.1	46	hypothetical protein
miR482a.1	Potri.001G419800.1	53	hypothetical protein
	Potri.001G419800.2	53	hypothetical protein
	Potri.001G427500.1	61	hypothetical protein
	Potri.001G427500.2	61	hypothetical protein
	Potri.001G427500.3	61	hypothetical protein
	Potri.001G427500.4	61	hypothetical protein
	Potri.016G116700.1	17	hypothetical protein
	Potri.T028700.1	40	hypothetical protein
miR6439a	Potri.013G063200.1	50	germin-like protein 1
	Potri.013G063300.1	50	germin-like protein 1
	Potri.013G063500.1	50	germin-like protein 1
	Potri.013G063600.1	50	germin-like protein 1
	Potri.013G063700.1	50	germin-like protein 1
	Potri.013G063800.1	50	germin-like protein 1
	Potri.013G064100.1	50	hypothetical protein
	Potri.013G063100.1	50	germin-like protein 1
miR6455	Potri.018G106100.3	64	cyclic nucleotide-gated ion channel 5 family protein
miR6456	Potri.002G136800.1	43	immunophilin family protein
miR6465	Potri.019G071900.3	45	unknown
	Potri.019G071900.2	45	unknown
miR6473	Potri.011G169700.1	57	dimethylmenaquinone methyltransferase family protein
miR7819	Potri.003G050800.1	15	unknown
miR7823	Potri.005G129400.1	23	hypothetical protein
miR7826	Potri.T091800.1	43	hypothetical protein
	Potri.T091800.2	35	hypothetical protein
miR7830	Potri.T173000.2	62	hypothetical protein
miR7835	Potri.010G199600.1	22	Protein phosphatase 2C family protein
	Potri.010G199600.2	22	Protein phosphatase 2C family protein
	Potri.010G199600.3	22	Protein phosphatase 2C family protein
	Potri.010G199600.4	22	Protein phosphatase 2C family protein

[truncated: 3 more sheets: Supplementry Table 1.10, Supplementry Table S1.11, Supplementry Table S1.12]
